# Supplementary material for: Construction of LncRNA-mediated CeRNA network for investigating the immune pathogenesis of myocardial infarction
Source: Medicine (Baltimore). 2024 Mar 8;103(10):e37413. doi: 10.1097/MD.0000000000037413 (PMC10919540; doi:10.1097/MD.0000000000037413)
Supplement: Supplementary file 1 [file medi-103-e37413-s001.xls]

## Sheet: Table S1
Table S1 the IRGs obtained from the ImmPort database and AmiGO database
	DRD2	NTRK1	CCL16	TTC4	UBXN1	TRAJ23
KLF2	TRIML1	WNT1	HDAC4	GPR75	KIR2DL5A	TRAJ24
ARRB2	IL6R	GBF1	TLR3	ATP6V1D	KIR3DL3	TRAJ25
LGALS7	RNF216	SLC7A6	HRG	SEMA7A	UBR1	TRAJ26
PRDX2	SCG2	TNFAIP1	CCL25	RNF26	PDIA2	TRAJ27
RABL3	CCL5	ENPP2	PLD1	BPI	DEFB103B	TRAJ28
RAB44	CCL2	DUSP3	SLC16A3	MGAM	TMSB10	TRAJ29
JAK1	KIF23	MUC20	PODXL2	EMILIN1	LCN1	TRAJ30
BDKRB1	MMTAG2	RORC	PRNP	RAB3C	LCN6	TRAJ31
IKBKE	TNFRSF17	IGLV1-40	STX7	STAT2	LCN8	TRAJ32
PHPT1	IGHV3-64	GLYCAM1	PI3	TRAPPC1	DEFA1B	TRAJ33
APOBEC3C	LDLR	IGLV3-27	ACTR10	SGPL1	CELA1	TRAJ34
SLC7A10	CD27	IGLV6-57	PPIL2	ACTR1B	PENK	TRAJ35
TRBV7-2	PPP1R14B	CAND1	KLF1	LRCH1	BPIFC	TRAJ36
CYSLTR2	PDGFB	CD4	PLA2G3	NFKBIA	BPIFB6	TRAJ37
AZI2	IGKV2-28	IGHV1-69	ITGAD	PNMA1	LCN9	TRAJ38
CCN4	KRAS	IL21	ERAP1	ZBTB1	PTGDS	TRAJ39
GZMA	TRDJ1	PATZ1	APOB	RO60	TMSB4X	TRAJ40
GCNT3	HRAS	MT-RNR2	IFIT5	RNASE2	TMSB15A	TRAJ41
CD58	NRAS	CD34	IL13	CCL3	S100A6	TRAJ43
DROSHA	LOX	TRPV4	ATM	CXCL8	SERPIND1	TRAJ44
CTSB	KLHL6	CFHR1	PABPC4	GZMB	DEFB106B	TRAJ45
FBN1	MYC	KLRF2	SKP2	RFTN1	DEFB104B	TRAJ46
TRAV13-2	N4BP2L2	IFITM1	SPAG11B	CD40	DEFB107B	TRAJ47
TRAV2	TRBV25-1	UMODL1	KCNAB2	NCOA6	S100A10	TRAJ48
EREG	TRBV24-1	TUBB4B	TMOD3	MELK	S100A2	TRAJ49
CD96	TRBV20-1	SERINC5	TLR7	DEFB110	DEFB105B	TRAJ50
TRIM26	TRBV19	LYZ	TRIM27	DEFB112	LCN12	TRAJ52
PLD2	PRKCD	LEP	AP1S2	DEFB113	S100A5	TRAJ53
HYAL2	VAT1	SEC61A1	ARTN	DEFB114	S100A3	TRAJ54
NCR3	RASAL3	TAP1	LAT2	DEFB115	S100A1	TRAJ56
TP53BP1	KAT2B	TRGC1	RAB5B	DEFB116	S100A7A	TRAJ57
IKBKB	JARID2	OPRK1	RAB4B	DEFB133	TMSB4Y	TRAJ58
TRBJ2-3	IGLV4-3	OPRD1	AICDA	PUM1	DEFB130A	TRAJ59
SIGLEC16	IGLV3-9	APOBEC3F	SRP54	LSM14A	TMSB15B	TRAJ61
MERTK	IGLV3-10	PVRIG	MYO1G	DEFB135	S100Z	TRAV8-7
CDH17	IGLV3-12	LGALS9C	IRAK4	ZC3H12A	TMSB4XP8	TRBD2
IL10RA	IGLV3-16	DDX1	UBR4	CNIH1	LCN10	TRBV5-7
MAP4K2	IGLV2-18	CFHR4	SPON2	REG1A	S100A16	TRBV6-7
STX4	IGLV3-22	PMAIP1	DEFB4A	RNASE7	DEFB136	TRBV7-3
KIF5A	KIFAP3	SMPDL3B	SURF4	HLA-DRB3	DEFB117	TRBV15
LIF	IGLV2-33	AQP3	CMTM6	IRF3	ZC3HAV1L	TRBV17
POU4F2	IGLV5-37	IL1RL2	WDR61	POLR3D	S100A7L2	TRDD2
ZP4	P2RX7	MUC7	CD276	CLEC1B	MBL3P	TRDD3
SERPINB9	TSC22D3	CLEC2B	TNFRSF13C	PSAP	DEFB4B	TRDJ2
HMGB1	ATP8B4	ZBTB46	NR1H4	JUN	BPIFB4	TRDJ3
EIF2AK1	MSH2	ARMC8	PAK2	IHH	DEFA1A3	TRDJ4
GYPA	MATR3	TRIM23	PITHD1	RNF166	LCN1P1	TRGJP2
IGKV6D-21	IGLV7-46	RUNX3	PDGFD	MYLPF	S100G	TRGJP1
ERBB2	IGLV5-48	TCF7	PRDX4	PYHIN1	DEFA7P	TRGJP
GAB2	IGLV1-50	RHEX	FADD	CST9LP1	DEFB130B	TRGJ2
C1QC	IGLV10-54	YTHDF1	PAK1	CST9	DEFB108F
TTR	IGLV11-55	STXBP4	DMTN	H2BC1	DEFB131C
SLC8A3	IGLV4-60	AP3D1	EIF2B5	TRIM68	TCHHL1
MAPK8IP1	IGLV8-61	CXCL11	PTGER4	TRIM11	TINAGL1
PF4	TOP2A	GPR171	CALCOCO2	SFRP2	SLC22A17
TF	WIPF2	IGKV3OR2-268	NR1H3	TAC1	WFIKKN1
LTF	CTSK	CSF3	NLRP2	ZNF580	ANOS1
TMBIM1	IGLV4-69	ALOX5	REST	DEFB129	FABP6
CEACAM6	IGKV1D-42	IFIT1	GOLPH3	DEFB127	RBP1
CEACAM3	IGKV3-7	IFIT2	XCR1	VEGFA	PAEP
IRF8	VSTM1	IFI6	CCR10	PSEN1	HJV
IL6ST	TRAF6	IGKV1-12	KLF10	RAB6A	OBP2A
HDAC5	OSTF1	IGKV1-6	TRAF3	FCER1A	PLTP
PAX5	ITGB5	IGKV1-9	HSH2D	DEFB131B	SFTPA2
ITFG2	ERCC2	IGKV2-24	MUC21	RAB4A	LPA
POLR3F	C2	IGKV1-8	PI4K2A	RAB3B	NOX4
PPP2R3C	IGFBP2	IGHJ1	DCAF15	RAB3A	RBP5
RAB24	PIM1	TRBV5-4	CD320	DBNL	FABP7
ARL11	PTPN1	IGKV3D-7	MT2A	CHST4	FABP3
IRF6	FLNA	GGT2	FTH1	BIN2	FABP2
TRIM64C	SH3PXD2A	IGHV2-70D	FTL	BTRC	FABP4
ROMO1	PSMA5	IGHV3-66	HPX	ACVR2A	R3HDML
MUC3A	ADIPOQ	IGHV4-61	MIF	TNFSF13B	BPIFA3
IFIT3	TTBK1	FKBP1B	TFRC	CYSLTR1	CRABP2
AIM2	PSMB4	EEF1A1	SH2D1A	MAP3K7	CRABP1
CD44	VAMP3	IGHV1-58	RAET1G	C8A	RBP7
FFAR3	STXBP2	IGHV5-51	CXCL10	SLAMF7	DUOX1
THBS4	NF1	IGHV3-38	PPBP	DDIT4	OBP2B
TNFRSF13B	CD151	IGHV3-35	CD40LG	GATA1	RBP2
IL22RA2	MPP1	IGHV4-28	CLTA	MAPK3	LCN15
PSMA7	KITLG	IGHV1-24	SELL	SWAP70	CETP
ARHGEF5	TNFAIP3	IGHV3-20	ORM1	FLCN	FABP12
SCAP	CTNNBL1	IGHV1-18	AMBP	WASF2	FABP9
FBXW7	CNR1	IGHV3-16	TRIM13	ICOS	LCNL1
POLR3A	CCN3	DNASE1	RBP4	PSMB1	PI15
GDI2	MASP1	WNT4	FN1	L1CAM	NOX1
TRBJ2-1	PLCG2	WNT3A	LRG1	CCL27	PMP2
TRBJ2-5	PIK3CG	IGHV1-3	EDN3	C4B	AEN
LEAP2	DOK3	TRGV4	C9	C4A	ISG20L2
TSLP	IL7R	TRGV8	C1QB	MUC1	NOX5
IGLJ1	CYFIP1	IGKV6D-41	C1QA	TRIM17	NOX3
JAM2	MST1	IGKV3D-20	CACNA1F	RIPK3	DUOX2
MARCHF7	CST3	IGKV6-21	APCS	DSP	GDF15
UBASH3A	C5	MYL9	CRP	TCF3	PLAAT4
KLRF1	BTN2A2	MUC19	SLC4A1	FCRLB	TFR2
GCSAM	PRMT1	CHI3L1	ACKR4	CYFIP2	F2R
TRBJ1-6	LAIR1	IQGAP2	DCTN3	RAG1	ELN
LGR4	CCL3L1	DGKZ	MMP25	RNF31	KLKB1
MSRB1	SUPT6H	DCTN2	PIAS1	ATP7A	CST4
NRARP	MYD88	CAMK2D	DYSF	ST6GAL1	CSRP1
LILRA3	SNX10	OLR1	GNAS	RNF125	APOM
SH3RF1	HMGB4	HDAC1	PAK3	POLR3H	CACYBP
TIGIT	FOS	RIPK1	CTPS1	IL31RA	BPHL
JAG1	CPNE1	CCT2	HBZ	PRRC2C	NEWENTRY
IGHV3-64D	CIB1	ITK	ARPC4	RAB20	PDGFRA
CAMK2B	A0A0J9YWU9	APOBEC3H	DNAJC5	LYAR	GNAI1
CAMK2G	CANT1	NKX3-2	L3MBTL1	BRD1	FURIN
TRBJ1-3	CLC	SRPK2	SRMS	KRT75	TPT1
CD80	TIRAP	SERINC3	ATXN1L	KMT2C	TPM2
IGLC6	YJEFN3	IL3	SENP1	STAT6	NEO1
IRF5	TRBV6-9	RAB27A	IL17RC	STAT1	AHNAK
TRBJ1-2	EPAS1	ASAH1	TREM1	LRP5	TK2
ADARB1	PTGDR2	FANCD2	RAB9B	WFDC11	FGF2
ALAS1	FLVCR1	RAB7A	L3MBTL3	WFDC9	TCF7L2
CARD11	SECTM1	RAB5C	PIP	GHR	MSR1
BTLA	HEBP2	ZC3H8	IMPDH2	IRF1	LMBR1
IGHV3-9	GSN	IL17REL	SEMA4A	NFATC1	ELAVL1
IGHV3-7	TRBJ1-1	SQSTM1	MUC13	PLD4	ROBO3
DEFB119	S100A9	ADAM8	IL1RAPL2	DGAT1	SP1
CLEC7A	IGKV5-2	SIRPA	ELMO2	FSTL3	PDF
DEFB125	IGKV2-30	FGL1	LILRA4	IL27	ECD
IGHV3-33	HES5	GZMM	NCAPH2	DOCK10	SKIV2L
IGHV3-30	MUCL1	IGBP1	DSN1	DNAJC13	DES
IGHV3-53	LEO1	SLC26A6	H2BC21	HSPA6	DCK
IGHV3-13	PYGL	NCF1	QPCT	CNOT4	DAXX
IGHV3-23	TRBJ1-4	AP1M1	TTC7A	APPL2	EED
IGHV3-48	POLB	PAXIP1	ADA	SOCS5	LIMS1
IGHV3-11	TMEM64	CFHR5	TRBC2	GPSM3	LALBA
ADGRE3	RNF187	TLR10	TRBV29-1	NFAM1	TMPRSS6
BCAR1	FER	SLC46A2	TRBV28	DEFB108B	KNG1
INHBA	HOXB8	DEFB123	TRBV14	DOCK8	KCNH2
IGHV1-46	SELE	PLA2G2A	TRBV5-8	ICOSLG	JUND
MME	SOX9	PARP1	HSPA1A	BLOC1S3	CLDN4
BCL6	IGHV4-4	C1S	RIPK2	LFNG	RN7SL1
TRAV8-4	TRIM38	BTNL10	PADI4	ZNF3	ILK
TRBV12-3	PMS2P5	DPP8	KYNU	LPCAT1	IFN1@
CD8A	PIP4K2A	FOXE1	SLC7A7	USP15	SYTL1
IGLV3-25	CIAPIN1	PPP3CB	GPR15	ZFAT	PTGS2
IGLV3-1	CCL22	REG3G	CXCR3	CD3G	HTR1A
IGLV3-19	PIR	HLA-DRB5	STAR	CD68	SEPTIN7
CD38	SLC25A38	GLB1	ATP11C	FBXO38	PROC
IGLV2-8	FCN1	PIK3CD	CASP4	ACTR1A	MAP2K2
IGLV2-11	CMKLR1	ETV2	GAL	ACTR2	LANCL1
IGLV2-23	HELLS	SLIT2	TUSC2	SPHK1	PPP4C
IGLV2-14	BRK1	PPP3R1	TNFSF13	HCLS1	ABCC4
COMMD9	KLRG1	STK10	CHRNB2	ACTR3	HGF
IGLV1-51	LTB4R	GPR151	TRBV5-6	SIN3A	TANK
IGLV1-47	CD109	STAT5B	TRBV5-5	DCD	ARRB1
ADAR	DEFB121	DDX60	KIF26A	UNC13D	STAB2
OSBPL1A	CCL19	CCR8	PAWR	FPR3	PDYN
GP2	BLNK	CCR6	IDH1	NCR3LG1	PDGFRB
JAGN1	CACTIN	CCR5	TRBV4-3	HHEX	PCSK2
RPS3	CITED2	CYBB	TRBV11-2	CSF1	PCSK1
IGHV6-1	SMAD5	ARPC1A	CPB2	HMOX1	AQP9
APBB1IP	FSHB	CREB1	TRBV5-1	SIGLEC5	APOH
IGHV3-21	KIR2DL4	HTRA1	TRBV4-1	STOM	BIRC5
IGHV2-26	TARM1	LCN2	TRBV3-1	RAB14	ANXA6
CASP9	IGHV5-10-1	CCR4	SLC39A10	SOX12	IL22
EDA	A0A0J9YY99	CCR3	FAXDC2	FANCA	GFAP
IGHV3-73	SDC4	LAIR2	MTUS1	INPPL1	ALB
IGHV7-4-1	WFDC12	CCL11	FUT7	TP73	SLC29A3
NKAP	DERA	PSMD1	TRBV4-2	HMGB3	NOS1
PGAM1	TIPARP	HCAR2	PCID2	MID1	ACTA1
IRF2BP2	CCDC88B	PSMD7	PTPN2	FST	ACO1
CD79A	PSMB11	CDKN1A	GPR33	NMI	CCL3L3
TAB3	GCA	TRAF3IP1	PQBP1	HGSNAT	CCL4L2
BLK	MUC15	GPC3	ADAMTS13	G3BP1	TAFA5
A0A0J9YW62	CXCL6	JMJD6	H2BC12	CXCL3	TAFA1
NFKB2	SLC3A2	CD300LF	SEMG2	CXCL2	TAFA2
LAG3	CD9	HAVCR2	ALPK1	EDNRB	CCL15-CCL14
GOLGA7	CD55	FAM20C	IL4R	FUCA1	CDH1
ZFP36L1	IL21R	PSMB7	KDELR1	SLFN13	LTBP1
PDE12	C9JQL5	GON4L	DCTN5	HMSD	PTGDR
PDE4B	LY9	VAMP2	PLSCR1	NLRC3	VDR
CLTC	GPLD1	GYG1	LYL1	DHRS2	GRK2
OLFM4	ZC3HAV1	ADGRG3	ZBTB7B	TRIM28	RAC3
NFKBIZ	MKNK2	AP2B1	DEFB134	IL15RA	PPP3CC
CXCL9	COL1A2	ASXL1	ARPC3	RAF1	CHP1
TRIM34	NLRP9	SIRT2	ARPC2	CAT	PPP3R2
ETV6	GYPC	S100A7	ARPC1B	KLRD1	CHP2
CUEDC2	IGHV1-2	IRAK1	CTSW	NFKB1	NFAT5
FUT9	INPP5D	RAC1	LCP2	POU4F1	NFATC4
IGLV1-44	SCGB1A1	ADSS1	PLA2G7	LILRA6	NFKBIB
TAFA3	BAP1	CORO1A	NPFF	SLA	NFKBIE
SEC24D	EPX	DLG5	XRCC6	CHIT1	PIK3R5
NFASC	DDX17	IQGAP1	POLR3E	SART1	PIK3R3
CKLF	NR4A3	DTX1	DEGS1	DCLRE1C	AKT3
GAS6	TSC1	BPIFB1	AGPAT2	GPS2	AKT2
LRRC32	OTOP1	YAP1	FYB1	MMP14	GSK3B
EXOSC4	CCL17	IFNA2	CHUK	VTN	CD72
MPO	PMS2P1	IFNA10	SRC	DNAJC3	RASGRP3
ISG15	GHDC	IFNA21	PRAM1	DSC1	IGH
CFI	RAPGEF1	IFNA5	SMAD7	AOC1	IGHD1-14
SERPING1	CRLF2	IFNA17	ORM2	SRPK1	IGHD1-20
CST9L	CKAP4	IFNB1	TRIM32	PSMD2	IGHD1-26
CD101	PITX2	SSC5D	STK4	ARID4A	IGHD1-7
GPR18	SUMO1	NCAPG2	SLC7A5	PSMC3	IGHD2-15
IL5	CD1A	RASGRP4	ATAD5	IGKV1-13	IGHD2-2
IL4	C1QBP	SPACA3	POLR3B	IGHV4-30-4	IGHD2-21
INHA	CCL7	RNASE8	IL1RL1	IGHV3-43D	IGHD2-8
S100A8	BMPR1A	MFAP4	IFITM2	IGHV3-30-5	IGHD3-10
ITGB2	GAPT	SP7	IFITM3	IGHV3-30-3	IGHD3-16
FGL2	CCL8	PRKD1	SYT11	IGHV1-8	IGHD3-22
TCN1	BST2	ANKRD54	CRACR2A	DPY30	IGHD3-3
AHR	BST1	RAC2	IDO2	SHC1	IGHD3-9
CLEC4A	DUSP1	ABR	G3BP2	PTPN6	IGHD4-11
NLRC4	IGF2	PVR	H0Y858	TNFSF18	IGHD4-17
CD19	FGFR2	BSG	CTSE	KIF16B	IGHD4-23
HLA-DPA1	IGF1R	ADD2	TOM1	CAPZA3	IGHD4-4
TRGC2	IKBKG	ADD1	MBP	PRKACG	IGHD5-12
CR2	GLA	ANPEP	FGB	CYLD	IGHD5-18
TRGV3	FCN2	NFATC3	FGA	MB	IGHD5-24
SLPI	SIX1	MYO1E	FAM111A	FLT1	IGHD5-5
SOX13	SHH	TNFSF10	PUS7	SPI1	IGHD6-13
USP18	KLRK1	DLG1	RIF1	BNIP3L	IGHD6-19
PSMC5	KLRC2	FOXL1	CNPY3	GMFG	IGHD6-25
PLCB1	CD300LD	DUSP22	APOA2	BTN2A3P	IGHD6-6
PSMC1	FYN	FOXF1	LGALS1	LGALS3	IGHD7-27
MMP1	LCK	ERAP2	SLCO4C1	EPHA2	IGHJ2
EPHB3	MDK	DNM2	APOE	CR1	IGHJ3
APP	SEC23A	TRAF2	APOA1	PLPP4	IGHJ4
EZR	PYDC1	GPR137	PLA2G6	GM2A	IGHJ5
ACP3	GFRAL	EPS8	ACTB	ZNF335	IGHJ6
CCND3	ACKR2	KLRB1	CXCL14	FAM210B	IGHV1-38-4
FCER1G	MFNG	PTPRJ	RAET1L	LTB	IGHV3-38-3
IGHV1OR21-1	RNASET2	LRMP	CXCL13	IFNA8	IGHV3-69-1
KIF2A	AP1M2	ILF3	EFNA2	RGCC	IGHV4-30-1
SUCNR1	CFHR2	ILF2	DEFB131A	CD93	IGK
CCNB2	CXCR6	AIMP1	MIXL1	YTHDF3	IGKDEL
ABCC9	DDX3X	TRBV12-4	AIRE	TNRC6B	IGKJ
SNX27	SDCBP	IGKV1D-13	VEGFD	C12orf4	IGKJ2
APOD	LEPR	PRDX3	TYROBP	OAS1	IGKJ3
ARG1	KIF5B	DDT	TYRO3	ASS1	IGKJ4
NLRP1	MUC16	PRDX6	MEF2C	HEXB	IGKJ5
CD6	LTBR	CD59	PMS2P2	RNF41	IGKV@
PTK2B	CEACAM20	IGHV1OR15-9	OXSR1	SPINK5	IGL
TRIM15	KIRREL3	IGHV2OR16-5	CD209	PDE1B	IGLJ
FOXC1	PRLR	RAB33A	DHX36	FCGR2A	IGLJ2
TRIM5	GLMN	GPR31	ITPKB	FCGR1A	IGLJ3
TRIM25	NCBP3	AZGP1	PIK3R1	CA2	IGLJ4
FLOT2	TREML4	IGKV1D-43	TENM1	TNFRSF1B	IGLJ5
STX8	ENDOU	IGHV3-72	BPIFB3	PTPRO	IGLJ6
PLA2G2D	IRF7	IGLV9-49	RNF39	CD48	IGLJ7
ADGRE1	CLECL1	POLR3G	USP17L2	KMT2B	IGLV@
SELPLG	ARHGEF2	IGKV2-40	PLAU	CLEC12B	CCL3P1
PARP14	REG1B	IGHV3-74	F12	FLT3LG	CMA1
ATP1B1	GNL1	COTL1	PRSS2	CRCP	CCN1
EIF2B1	IL20RB	TRAV40	ACIN1	CD28	LECT2
IGF1	DPEP1	CD79B	HDAC9	FASN	PPBPP1
IFNA16	LYST	TRAV22	IL1R2	KLC2	PROK2
IFNA4	SCIN	TRAV17	HP	PRKRA	SAA2
IFNA6	TMEM131L	TRAV20	C1R	SKAP2	SEMA3A
PGLYRP3	FOXJ1	IL16	F2	KIT	SEMA3B
ANGPT2	EPCAM	CDK13	COCH	PF4V1	SEMA3D
SCAMP1	ABI1	ECSIT	IKZF3	THOC1	SEMA3E
IFNW1	SCARB1	TRBV9	IFI16	BTK	SEMA3F
EBI3	ACTG1	TRGV5	HIF1A	TCF21	SEMA3G
SIGLEC10	STK11	V9GYV3	CFP	MUC6	SEMA4B
LY6D	CTLA4	FOXN1	FRMPD3	SAA1	SEMA4C
IGLV7-43	PTPRN2	A0A087WW49	MOG	CD84	SEMA4F
TMEM102	RAB8B	MPL	CACNB3	TSPAN6	SEMA4G
FUCA2	DEFB107A	MYH9	TUBB	TNFRSF21	SEMA5A
DYNC1I1	CLEC4C	SLC27A2	NFIL3	REG3A	SEMA5B
PJA2	DUSP10	AGL	TBX1	NCK2	SEMA6A
GATA3	BTNL9	THPO	PMS2	PGLYRP1	SEMA6B
GATA2	CD300LG	RAB29	A0A2U3TZJ3	PTPN11	SEMA6C
ROGDI	MZB1	TXLNA	TAZ	PTMS	SEMA6D
PAG1	BTNL3	TRAV12-1	POU2AF1	HPRT1	SLIT1
SOCS6	SYK	TRAV3	LAMP3	PNP	TNC
SOCS3	DEFB104A	TRAV13-1	AGO1	CDA	TYMP
KRT1	TRGV9	TRAV10	TBX21	DYNLL2	ACKR1
S100B	PIBF1	PARK7	CCL14	CXCR5	EDNRA
ADGRB1	C3	ESRRA	NFE2	KIF3A	LTB4R2
SATB1	KLF6	PSG1	BAK1	SOD1	PLXNA1
MCOLN1	MCOLN2	IGHV3OR16-8	ECM1	RPS19	PLXNA2
MAP3K1	SERPINA3	IGHV3OR16-10	NME2	SDHAF4	PLXNA3
TWSG1	SERPINA1	PRG4	RIPOR2	CRTC3	PLXNA4
WRNIP1	SERPINC1	HSPA9	MUC12	PDCD1	PLXNB1
NEDD4	EXOSC6	IGHV3OR16-13	DHRS7B	GRN	PLXNB2
LILRA5	OSMR	CREBBP	KLF4	AGER	PLXNB3
CYBA	BAD	KAT6A	HSD3B7	TGFB2	PLXNC1
SLAMF1	KIF2C	MAP3K5	CXCL5	TRIM48	PLXND1
NLRP10	IL12RB2	IGHV3OR15-7	CCL1	ANKHD1	ROBO1
LAMP2	ZBTB16	IGKV1OR2-108	ZNF16	RETN	ROBO2
FER1L5	PRKCZ	IGHV1OR15-1	GRAP2	CXCL12	RXFP3
IGLV3-21	IFNGR2	IGHV3OR16-12	HLA-G	GLIPR1	ADM
KRT16	TNFRSF14	IGHV4OR15-8	CLCF1	PGRMC1	ADM2
TRIM64B	GFI1	EGR1	PILRA	MYO10	AGRP
RHOF	AKT1	G6PD	PILRB	CD248	AGT
PRKCE	LAMP1	ITGAV	ATP6AP2	TRPM2	AMBN
SEC14L1	TRIL	TRAV19	CEBPB	SIRPB1	AMELX
SH2B2	BCR	TRAV16	DHTKD1	LAX1	AMH
F7	ZDHHC1	TRAV8-1	CXCL16	CD99L2	ANGPTL5
RPS17	CST7	GPI	APPL1	PSMD9	ANGPTL7
EIF2AK4	PDE5A	TRAV8-3	KAT8	PSMD12	AREG
GPC1	RNF8	FCER2	SOX4	SLC30A8	MANF
CLEC5A	CLEC4D	CEACAM5	CDC42	NECTIN2	CDNF
PRSS3	MBL2	ZYX	ACAA1	FASLG	AVP
RBM47	PYGB	PTN	SELENOS	TNFRSF10A	BDNF
SMPD3	ITGAM	CD2	SPAG11A	SPN	BMP1
CHD7	EFNB3	APOA4	MARCHF8	AP3B1	BMP10
IRF9	CD226	CEBPG	HMHB1	TRIM59	BMP15
TRAV8-2	NPY5R	IGKV4-1	FCAR	WFDC5	BMP2
TRAV1-2	PYDC5	TRBV6-8	PLA2G5	ITGA6	BMP3
GPR17	ACLY	TRBV6-6	CD53	A0A0G2JPB7	BMP7
TRAV1-1	RSAD2	ATP6AP1	CYBC1	CBFB	BMP8A
TRAV5	TAB1	CIITA	MUC5AC	RUNX2	BMP8B
MYH2	PSPC1	TRAJ42	THBS1	PREX1	BTC
TRAV8-6	CEBPE	TRAJ3	TREX1	BRCA2	MYDGF
IGLV1-36	GPR68	HLA-DOA	ERCC1	TRIM39	CALCB
TRAV38-1	STON2	TRBV13	BMP4	SPPL2A	CCK
TRAV26-2	MGST1	TRAV18	EXO1	SPPL2B	CER1
TRAV41	ELF2	ANO6	LRFN5	KIF4A	CGA
TRAV4	RC3H1	TRAV14DV4	TNFAIP6	ADTRP	CGB3
CXADR	CTSH	TRAV23DV6	HK1	NFE2L1	CGB1
KHDRBS1	DAPK1	TRPV1	RASSF2	SBNO2	CGB2
IGHV3-15	CD8B	MAEA	MS4A2	SNX4	CGB5
TRAV12-3	NCF2	TRAV36DV7	IL32	GABPA	CGB7
TRAV24	HAVCR1	TRAV7	IGLL5	STBD1	CGB8
TRAV34	FAS	TRAV9-1	VSIR	HES1	CHGB
TRAV25	FCGR2C	TRAV6	RET	SRP14	CLEC11A
IGHV7-81	SHMT2	TRAV12-2	LYN	ZMIZ1	CMTM1
TRAV21	MMP12	NPPA	YES1	BECN1	CMTM2
ROR2	FPR1	IGKV1-37	IL5RA	GRB7	CMTM4
TRIM62	IL15	IGKV2D-30	VCAM1	SLC2A5	CMTM5
RBM15	XCL1	IGKV1-27	PLCL2	MLH1	CMTM8
IGHV3-43	S1PR1	IGKV1D-17	CTR9	GRB14	CNTF
MFAP5	NLRP6	IGKV2D-29	TRIM35	IL6	CORT
DLL1	INS	TRGJ1	EPHB1	FUT10	CRH
GGT3P	NAMPT	WDR7	SHLD3	CSNK2B	CSH1
TDGF1	TNFRSF4	GNRH1	UMOD	HMGN2	CSH2
SIRPG	MAN2B1	IGKV2D-24	HSP90AA1	CAMP	CSHL1
CGAS	SIGLEC14	TRGV2	RILP	PSMC2	CSPG5
DYNC1H1	TRDV3	TGFB1	MRC1	MR1	CTF1
DCTN1	TRDV2	IFNL2	MMP8	AZU1	CCN2
BNIP3	RNASEL	LY96	SERPINE1	KDR	DKK1
PSMA6	TRAV38-2DV8	SKP1	PDCD1LG2	VAV1	EGF
RPL13A	FBXO7	BMX	SAMSN1	TRIM77	EPGN
PBX1	MCEMP1	IFNL3	TYK2	HHLA2	ESM1
TRBV11-3	BATF2	ELF4	PML	PGC	FAM3B
B4GALT1	GPAM	SH3GL2	DOK2	LIME1	FAM3C
ARSA	THEMIS	CLEC4G	ATP1B3	CD33	FAM3D
MSMP	GP6	VAMP7	TMEM91	FZD4	FGF1
IFNGR1	LRRC8A	CXCL17	GPR137B	CDC42EP4	FGF11
TRBV10-2	TRBJ1-5	S4R3C0	CADM1	BPIFA1	FGF12
TRBV10-3	H2BC11	COLEC10	POU2F2	SLC40A1	FGF13
EXOSC5	LRRK2	ADGRF5	CMTM3	FLT4	FGF14
EXOSC3	ZAP70	ZFP36	LY75	RAB18	FGF16
SOX11	PRKX	TLR1	EGR3	ABCB9	FGF17
SOX6	NCR1	LTA	CTNNBIP1	CLEC4E	FGF18
TRIM21	STK11IP	TNF	SERPINB3	CLEC12A	FGF19
IL9	EPB42	KMT2E	NBEAL2	PYCARD	FGF20
TRBV7-7	ADCY7	ANGPT1	TRIM14	RPS14	FGF21
TRBV6-1	TLR8	RTKN2	EXOSC9	DENND1B	FGF22
TRBV27	CYP19A1	ARID5A	SYNGR1	TLR5	FGF23
TRBV11-1	AP2S1	HEATR9	HOXB6	TLR2	FGF3
TRBV30	LIMK1	OAS3	NKX2-5	TNFSF15	FGF4
TRBV6-5	VCL	PCBP2	SLC16A8	ITGA1	FGF5
TRBV10-1	DTX3L	A0A0G2JRQ6	ITM2A	LPXN	FGF6
MAP2K4	S100A14	CCR2	CRIP2	CXCL1	FGF7
MAPK9	CTSC	CD300H	MUC3B	OTUD7B	FGF8
MAPK8	ADGRE5	IGLV5-39	DEFA3	GFRA1	FGF9
BCL11B	SLC8B1	CD5	DEFA1	GBP4	FIGNL2
SPHK2	COPB1	ZMYND11	SIGLEC9	GBP5	GAST
PDIA3	ZP3	TGFBR1	GBP2	CEP290	GCG
DOCK1	MAPK1	ACVR1B	GBP1	KIF3B	GDF1
CDC73	C5AR1	IFNL4	CALR	TMEM30A	GDF10
MICA	CRLF1	IRF4	IRGM	ZNF385A	GDF11
MICB	GALNT2	TESPA1	MAGT1	KDM6B	GDF2
BTNL2	KLRC1	C17orf99	CAPZA1	ERMAP	GDF3
SNAP25	CALCA	PSMD14	PIK3CB	SETD1A	GDF5
TTLL12	CCL13	IL17RA	RAB17	EXOC1	GDF6
MLEC	CDH26	FLT3	C15orf41	RBM14	GDF7
SCRIB	LILRA2	BTNL8	CAB39	FCRL4	GDF9
TEK	BCL6B	MEIS1	KLK3	SPTBN2	GDNF
RNF19B	ORMDL3	SEC31A	BCL10	NHEJ1	GH1
MAP2K1	THEMIS2	PSMC4	NT5C3A	DEFA4	GH2
ADAMDEC1	MMP21	VCP	CNOT7	DEFB118	GHRH
UBD	CNN2	CHRNA4	TMEM98	ACE	GHRL
TRIM29	CEACAM8	TMBIM6	FLG2	CYRIB	GIP
GCNT1	FCGR2B	NR1H2	SIX4	ABCF3	GKN1
EP300	DEFB106A	GEM	HOXA5	ACTN1	GMFB
ITGB3	HBB	NKX2-3	ATP6V0C	AGPAT5	GNRH2
IL18	ZPBP2	PSMD4	ABL1	TFE3	GPHA2
LRP8	KMT5C	CCL21	BCL3	TRIM56	GPHB5
TOB2	NOTCH4	MAVS	MYSM1	FLI1	GREM2
TRIM61	CD180	KIR2DS4	FRK	AKIRIN1	GRP
PDZD11	ALDH3B1	KIR2DS2	TXK	EIF2AK2	GUCA2A
GLRX5	PARP9	KIR3DL1	PROS1	PGLYRP2	HBEGF
IGKV3D-11	S100A11	KIR2DL3	DPP4	PRXL2A	HDGF
PSMF1	APOBEC3A	KIR2DL2	IRAK1BP1	AP1S3	HDGFL3
PSMB10	IL1F10	KIR2DL1	THBD	DEFA6	IAPP
IFI27	SLC7A9	SLC12A2	GPX1	DEFA5	IL17C
CPN1	AP2M1	AIF1	TPO	CAP1	IL17F
CIAO3	EFNB2	TMC6	RACGAP1	SHFL	IL24
H2BS1	ATP11A	PLEKHA1	PSMD5	AGO3	IL26
MNDA	GAB3	MLF1	RPS6KA5	MILR1	INHBB
APEH	SEMA3C	MTURN	HOXB4	KIR3DL2	INHBC
LCP1	FCAMR	SIAE	DOCK11	GPR174	INHBE
TRBJ2-2	CPLX2	IGF2R	ATP5IF1	KCNN4	INS-IGF2
IGKJ1	RARRES2	TKFC	TRIM49B	MEFV	INSL3
TRBJ2-4	CITED1	PECAM1	ZFP36L2	FFAR2	INSL4
TRBJ2-7	CD300LB	VPS35L	CMTM7	DACT2	INSL5
HLA-DOB	IFI44L	SPTAN1	HMCES	KIF3C	INSL6
HLA-DRB4	A2M	LBP	RPL39	PICALM	FGF7P6
TRBJ2-6	CNTFR	PKP1	ITGAX	BIRC2	FGF7P3
SFXN1	PAFAH1B1	CCR9	ITGAL	PDPK1	KL
HLA-E	SLC2A3	POU1F1	TEC	SEMG1	LACRT
ERP44	IL2RG	HLA-DMB	RPL30	BIRC3	LEFTY1
PRG2	IL3RA	HLA-DMA	TNFRSF18	SOCS1	LEFTY2
F3	HSPA8	PSMB9	GLO1	FGF10	LHB
OSM	STYK1	PSMB8	NFE2L2	CALML5	LRSAM1
IL2	RHOH	CD36	PRKCQ	PSME2	LTBP2
IL31	MED1	KIF4B	GPR32P1	IL18R1	LTBP3
ACKR3	OASL	LGALS9B	RPS24	MADCAM1	LTBP4
PTAFR	TARBP2	PTK2	BPIFA2	TNK1	MIA
FCGRT	PURB	CTSZ	RAP1A	PRKCH	MLN
RAG2	SERPINB10	FYB2	MAFB	NFATC2	NDP
RAB10	SERPINB4	CCL26	NOTCH2	FZD5	NENF
SP3	TMEM176B	CARD9	CERT1	ROCK1	NGF
ARPC5	RB1	STOML2	SAR1B	CD274	NMB
CYP27B1	AKIRIN2	ANGPT4	DDX58	NCKIPSD	NODAL
C4BPA	F11R	P2RY12	MTOR	CD3D	NPPB
TAPBP	ITLN1	VSIG4	SLAMF6	CD74	NPPC
RORA	PDXK	DAB2IP	AP2A1	ADAM15	NPY
SH2D1B	PSMD8	MMP28	H2BC10	ADAM9	NRG1
MSTN	IFNAR2	FBXO9	H4-16	PDAP1	NRG2
SDC2	AKAP17A	ELF1	AGA	C1RL	NRG3
APOL1	PRDX1	MS4A3	PIK3CA	OTUD4	NRG4
DSG1	CD47	SIGLEC7	SELENOK	MFSD6	NRTN
TNFSF11	AP1B1	C5AR2	TNIP2	ALAD	NTF3
SLC39A3	PPP6C	CAPN1	MAD1L1	P4HTM	NTF4
CXCR4	PSMB5	DCTN4	IL33	GBP7	NTS
OPRM1	PSMB6	NAPRT	PTBP3	POLM	NUDT6
MEIS2	IGHG1	CTSF	CHRNB4	APLN	OGN
HRH1	CHIA	LEF1	RTP4	STAP1	OSGIN1
TNFRSF10B	IGHM	C8G	PARP3	FZD8	OSTN
PLA2G1B	IGHA1	CANX	IFNAR1	CRKL	OXT
XG	RNF135	VPREB1	DYNC1LI1	CRK	PDGFA
MAP2K7	PKNOX1	GP1BA	PSME4	C12orf29	PDGFC
RIOK3	TICAM1	C8B	CRTAM	CENPE	PDGFRL
ALDOA	RHOA	ANXA2	PRKCB	UBE2N	PMCH
APAF1	HLA-A	CARTPT	SNAP29	UBE2K	PNOC
IL10RB	ULBP1	CAMK4	KPNB1	NBN	POMC
ANXA1	ULBP2	IL17A	PSMD10	DEFB103A	PPBPP2
LRP1	IDE	BCL2L11	SLC7A6OS	PRF1	PPY
HOXB7	PLA2G2F	FOXO3	BCL2	CD7	PRL
CRIP1	WFDC13	IL23R	ZMPSTE24	TRIB1	PRLH
NCK1	WFDC10B	CR1L	GPNMB	CD99	PROK1
MEOX1	WFDC3	CTSD	KIR2DS1	BGLAP	PSPN
CD8B2	PRKD2	CSF1R	KIR2DS5	CTSV	PTH
TRIM51	IL17D	CDC37	IL17RE	NUDCD1	PTH2
IGLV5-52	SLC9B2	PRCP	KIR3DS1	GFRA4	PTHLH
MNX1	DEFB108A	MAPK14	TRIM40	TESC	PYY
IGKV2D-26	RAB34	SMAD6	HOXA3	RBFOX2	QRFP
FPR2	CLDN18	CDKN2B	SLC7A2	PSMD3	RABEP1
TNK2	TRAFD1	BATF	TSPAN14	DYNC1LI2	RABEP2
CEACAM1	PLAUR	WAS	SIRT1	MX2	RETNLB
IRF2	IGHV1-69-2	PKN1	CYP7B1	MX1	RLN1
ABCA13	TRBV16	LAT	TRIM58	KIF22	RLN2
CD24	CAMK1D	PSTPIP1	ORAI1	MSH3	RLN3
C6	IFNLR1	TLR6	YTHDF2	POLR3C	SCGB3A1
TRAV39	IFNL1	WFDC10A	NUB1	OTULIN	SCT
MT1G	HLA-DPB1	CRISP3	IL17RD	CAPZB	SLURP1
EEF2	TCF12	PPM1B	FES	CAPZA2	SPP1
CXCR2	TRAV29DV5	CYSTM1	IMPDH1	ARL8A	SST
CXCR1	TRBV7-9	LIFR	DHX58	CFD	STC1
HRH2	IGKV3-11	IL12RB1	PDCD2	PLG	STC2
RARG	IGKV1D-39	ATP11B	TRAF3IP2	MALT1	TDGF1P3
ACOD1	IGKV1-16	THRA	TRIM43	TRIM10	TG
TRIM75P	RAB32	TAL1	NAIP	CFB	TGFA
TRAV30	RAB31	DYRK3	AP1G1	SAMHD1	TNFRSF11B
CD63	TSTA3	HSPD1	CLEC2D	PAX1	TOR2A
IGKV1D-8	LDB1	PRDM1	EIF2B4	PYGO1	TRH
ID2	SARM1	EPOR	TRBV18	PLA2G4A	TSHB
ITGA4	IFIH1	ILRUN	MLLT3	RC3H2	UCN
IGKV3D-15	GAPDH	SLA2	NHLRC3	YPEL5	UCN2
IGHV4-30-2	CUL4A	IL17RB	EVL	ARSB	UCN3
BRI3	CUL1	EPRS1	PELI1	ATP6V0A2	UTS2
IGHV3-49	DEFB126	CPN2	IL18BP	ADGRE2	UTS2B
IGHV1-45	SETD2	RELB	CH25H	MAD2L2	VGF
IGLV5-45	CTC1	GBP6	SLC11A2	ZNF175	VIP
RHAG	DNASE1L3	CCL28	MST1R	DNAJB9	ACVR1C
SP2	METTL3	TRBV7-4	DCAF1	PRELID1	ACVR2B
NUP85	BACH2	TRDD1	FUT4	HPSE	ACVRL1
VIM	HLA-DQA2	CCDC134	SLC11A1	TMEM176A	ADCYAP1R1
LRRK1	CX3CL1	SNRK	MFHAS1	ZNF784	ADIPOR1
ITGA5	HLA-DRB1	TRBV12-5	CD164	SLAMF8	ADIPOR2
A0A0J9YYD9	BTN3A2	GNLY	DEFB124	NOD1	ADRB1
GPR35	HLA-DQB1	TRBV2	S1PR4	IL25	ADRB2
HLA-DQA1	NOTCH1	KIF15	IGSF6	KAAG1	AGTR1
FCGR3A	TYR	TRDV1	CD160	SLC22A13	AGTR2
HLA-DRA	ATAD3B	CASP1	H7C3V1	CCL15	AMHR2
HCK	HOXB3	TRBV7-8	CX3CR1	GSDMD	ANGPTL1
Q4G0T1	MSN	IL12B	NCR2	JAG2	ANGPTL2
TRIM64	RBCK1	MUC2	SLC7A8	PGM3	ANGPTL3
TENT2	PTX3	TRBV6-4	SNCA	TNFRSF10D	ANGPTL4
TRAT1	ALDOC	IL12A	CCL4L1	ARIH2	ANGPTL6
CFH	ITGB7	LIG4	CHGA	IPO7	APLNR
GTPBP1	LTA4H	TRBV7-6	C7	ZEB1	AR
PAF1	ITGA3	PHLPP1	EOMES	ADORA1	AVPR1A
CD300E	PKM	PIP5K1C	KIF18A	TCTA	AVPR1B
TMEM179B	SPPL3	MCM3AP	DNAJA3	GLI3	AVPR2
TRBV6-2	PLEKHO2	TRBD1	MAPT	GLI2	BMPR1B
WIPF3	BCAP31	IL34	EPPIN	ZBTB7A	BMPR2
H0Y3Z8	ZFPM1	TAFA4	CREG1	AXL	BRD8
AHCY	CACNA1C	TRBV6-3	PRKAR1A	EIF2B2	CALCR
SLFN11	SKAP1	TRAV35	IL17B	ATP6V0A1	CALCRL
TNFSF4	ARMC6	TNFSF8	IL20RA	NR1D1	CRHR2
TRIML2	CD200R1	CD70	FCN3	IGLC7	CRIM1
VPS26B	TRPM4	SLC15A4	CTSA	VEGFC	CRLF3
SDC1	PXDN	STARD7	BMP6	VEGFB	EGFR
LRP5L	RUBCN	TGFBR2	BMP5	PGF	ENG
TRIM51GP	AGO4	NPDC1	HK3	DAPK3	ESR1
CLNK	VAMP8	ICAM3	TGFB3	IL1RAP	ESR2
VTCN1	SEC24C	SIGLEC15	TBK1	ACP6	ESRRB
TCIRG1	ARHGAP45	ANLN	IL19	SLC7A11	ESRRG
DEFB128	MYO18A	CSF2RB	NFKBID	ALAS2	FGFR1
DEFB132	TNRC6C	DDOST	POLQ	SASH3	FGFR3
TRIM60	ZNF675	CYP26B1	MOSPD2	ADORA2B	FGFR4
IFI30	MARCHF1	RUNX1	TNFSF14	ADORA2A	FGFRL1
HLA-H	DOCK2	KIF13B	ITGA2	IL23A	FSHR
PRSS56	SFTPA1	PLCG1	IL36A	RNASE6	GALR2
HLA-B	IGKV1D-16	EIF2B3	LAMTOR3	WNT2B	GALR3
IFNK	IGKV1-5	ANXA3	CSTB	PSMB2	GCGR
IGHD	CRISPLD2	NIT2	VAV2	PSMB3	GHRHR
IGHA2	RAET1E	CD3E	KIF11	XBP1	GHSR
SPG21	ZNF160	DDX21	MIA3	CEBPD	GIPR
IGHG4	MOV10	GNS	LILRB1	CEBPA	GLP1R
IGHG3	IFNE	CD83	WIPF1	WNK1	GLP2R
IGHG2	LOXL3	IGHD1-1	TNFSF12	PFKL	GNRHR
IGHE	TOLLIP	APRT	COL17A1	ICAM5	HNF4A
TMEM14C	DAPK2	IGLC2	AGBL4	CPNE3	HNF4G
CCL4	NCF4	BPGM	TIFA	PUM2	HTR3A
TRAC	NLRC5	TCIM	GPR183	PRR7	HTR3B
IL7	PKHD1L1	USP14	CCR7	NPLOC4	HTR3C
CD14	JUP	PIK3R6	CCR1	PLD3	HTR3D
ANKRD17	ETS1	PPIE	LILRB4	TBC1D10C	HTR3E
TLR4	SLC44A2	PGLYRP4	C4BPB	TRIM31	INSR
PLEK	B2M	IL9R	MSH6	CLEC10A	LGR5
HUWE1	STXBP1	PRMT6	CYB5R3	CCL20	LGR6
IL1R1	RRS1	FCRL1	TRIM49D1	IL13RA1	LHCGR
IGHV4-59	KARS1	PRKACB	MST1L	PTPRB	MC1R
IGHV4-39	IDO1	HLA-C	SVIP	RAB12	MC2R
IGHV2-5	MAP3K8	CBL	TMIGD2	ITGA2B	MC3R
S100A12	TNFSF9	PSMD13	HMGB1P1	NLRX1	MC4R
CD177	NBL1	KLK7	PGM2	ARG2	MCHR1
PSMD11	SART3	GALNS	IGLL1	ADAM17	MCHR2
IL22RA1	IFI44	TRIM4	CD1D	ESCO2	MET
CD81	OSTM1	CALM1	CD1E	PRKDC	MLNR
DEFB1	PSMD6	SIPA1L3	GCH1	IGHV2-70	MTNR1A
STING1	MASP2	ICAM1	SIT1	SHLD2	MTNR1B
SP100	STXBP3	IRS2	RHBDD3	UNC93B1	NGFR
KCMF1	LGALS9	TREML2	TRAV9-2	PIGR	NMBR
FCGR1B	CSK	DHX9	TRAV26-1	IGKC	NPR1
TPD52	MUC5B	PPP3CA	TNFRSF11A	TRIM8	NPR3
TICAM2	H3C1	ARHGAP9	SERPINB1	IL2RB	NR0B1
UNG	CCL24	TRIM6	RARA	MMP9	NR0B2
PAFAH1B2	APOBEC1	JAK2	OTUB1	PTPRC	NR1D2
IGKV3-15	HAX1	IGKV1D-37	RAP2C	TRBC1	NR1I2
XRCC5	SNAP23	FCMR	FZD7	IL10	NR1I3
LY86	WNT5A	ZCCHC3	WDR1	CREB3	NR2C1
RAB3D	BARX1	SPTA1	CBFA2T3	GPATCH3	NR2C2
IGKV3-20	MYO1C	TSPAN2	GAA	CLU	NR2E1
IGKV2D-28	SPNS2	KRT6A	MCU	CD1C	NR2E3
IGKV2D-40	CD200	OAS2	ISG20	CD1B	NR2F1
BTN2A1	FZD9	SERPINB12	MYB	HCST	NR2F2
IGKV1D-12	PYDC2	DIAPH1	CASP8	IL11RA	NR2F6
NCKAP1L	IGLC1	PTPRZ1	BVES	IL13RA2	NR3C1
KIF2B	HSPH1	MRGPRX2	TNRC6A	CD5L	NR3C2
CTSG	NDRG1	GFRA3	SH3KBP1	ASH2L	NR4A1
TET2	HERC6	FCRL3	RAB37	AHSG	NR4A2
INAVA	AP2A2	GSTP1	VPS33A	PRKACA	NR5A1
COLEC12	PGM1	NLRP3	SDC3	FBXW11	NR5A2
BTN3A3	MANBA	ZDHHC11	HLX	LAMTOR1	NR6A1
BTN3A1	PIK3R2	CPPED1	ICAM4	GPR32	NRP1
C6orf120	LST1	PRTN3	ENPP1	ATG5	NRP2
SELP	GFRA2	SKIL	HERC5	RBPJ	OGFR
SFPQ	RNF168	TFEB	ITGB1	DCSTAMP	OPRL1
FANCC	ELMOD2	XAF1	MVP	PSME1	OXTR
IGHV1-69D	LMBR1L	FAM3A	IGKV2-29	SUSD4	PGR
BPIFB2	GLG1	EFNB1	MITF	TRDC	PGRMC2
MS4A1	UFD1	XIAP	H3-3A	ATG7	PPARA
SRF	DNM1L	TRIM52	LILRB5	ADSS2	PPARD
PURA	EML1	RNASE3	LILRB3	RHOG	PRLHR
RRAS	CCRL2	FABP5	HLA-DQB2	HMOX2	PTGER1
IST1	OSCAR	GGT1	ZBTB24	HLA-F	PTGER2
SLC16A1	HRNR	MID2	LILRA1	COMMD3	PTGER3
DPF2	IREB2	DDX41	FCGR3B	CLEC6A	PTGFR
TMEM106A	WASL	GPR84	LBR	PPARG	PTH1R
CDK6	TOX	AMPD3	SBDS	IL36RN	PTH2R
PSMA8	GPR15L	SH2B3	HSPA1B	ARF1	RARB
IL1RN	HFE	BATF3	ESAM	IGHV4-31	RORB
ADCYAP1	SEMA4D	EMP2	NLRP2B	IGHV4-38-2	RXFP1
THOC5	S100A13	METTL7A	JAK3	VPREB3	RXFP2
NCKAP1	ZNF683	DLL4	AGBL5	S100P	RXRA
WNT10B	DYNLT1	CAMK2A	LNPEP	TXNDC5	RXRB
ITGA9	TREML1	RGS1	NLRP12	IP6K2	RXRG
IGKV1-17	P2RX4	MUL1	CSF3R	TAB2	S1PR2
IGKV1-39	DYNLL1	OCSTAMP	APOBEC3D	XCL2	SCTR
IGKV1-33	MAPK10	HAMP	KLF13	LMO1	SORT1
IGKV1D-33	KAT2A	GREM1	PRG3	GALP	SSTR1
JCHAIN	UBASH3B	COL3A1	CD207	ONECUT1	SSTR2
ULBP3	FNIP1	TLR9	POLR3K	SMAD3	SSTR5
IL2RA	MAP3K14	COL2A1	PIAS3	CTSL	ST2
EPO	GGH	COL1A1	ENPP4	STAT3	TACR1
IL1B	TRIM22	LRRC7	GBP3	EDN1	THRB
IL1A	JAML	H3C13	RAB7B	RFX1	TIE1
IGHV4-34	SCIMP	DBH	BANK1	WFDC2	TNFRSF10C
IFNG	GPR65	PADI2	GPR55	ALCAM	TNFRSF12A
IFNA14	LGMN	BAIAP2	ZBP1	TMEM178A	TNFRSF19
IFNA7	RAB43	DCST1	VAPA	IGLC3	TNFRSF1A
TAP2	TMEM190	SYNCRIP	CD86	VAV3	TNFRSF25
SFRP1	GPER1	PTGES2	KLK5	FOXP1	TNFRSF6B
IFNA1	HOXA9	A1BG	PTPN22	CYP11B1	TNFRSF8
HEXIM1	HOXA7	THY1	LAMTOR2	CCT8	TNFRSF9
MUC4	NEU1	XRCC4	ATP8A1	NME1	TRHR
FOXP3	PIANP	IKZF1	VNN1	TNFAIP8L2	TSHR
IFI35	SHLD1	PLVAP	C3AR1	CD46	TUBB3
ELANE	HMGB2	BTN1A1	SEC24B	ITCH	VIPR1
LILRB2	IL27RA	NOP53	SEC24A	HTN3	VIPR2
AQP4	HIPK1	SSBP3	ARNT	HTN1	SH3BP2
F2RL1	PPARGC1B	CRHR1	MARCO	CSF2RA	SHC2
HSP90AB1	SHPK	DYNC1I2	CASP3	CLEC4M	SHC4
GUSB	PDPN	BAG6	STK39	HIPK2	SHC3
TRIM43B	RBBP5	ADA2	IL11	PSMC6	SOS2
NDFIP1	PA2G4	JAM3	GRB2	KMT5B	ARAF
IGLV3-32	NSD2	MPEG1	EDN2	NDUFC2	BRAF
CCL18	RAB35	CNR2	MAG	LMO2	PRKCG
CCL23	DPP7	TAPBPL	NUDT21	RELA	BID
CD244	SMAP1	CHID1	REL	PSMA4	PAK4
CD22	CLPTM1	CD300C	AKAP8	PSMA3	PAK6
E7ENX8	LMO4	IL36G	TBKBP1	PSMA2	PAK5
A0A087WT57	AP1S1	IL36B	MUC17	PSMA1	CBLC
KMT2D	WDR5	IL37	FKBP1A	RASGRP1	CBLB
ADAM10	GYPB	GPRC5B	LOC102723996	CTSS	CDK4
SEC13	CLEC2A	COLEC11	GCSAML	IL18RAP	PDK1
CSF2	NONO	PLAC8	APOBEC3B	KAT7	TRAJ1
CHD2	NECTIN1	EVI2B	POLL	HSPA1L	TRAJ2
SFTPD	DCTN6	HAND2	PPIA	HSPA2	TRAJ4
P2RX1	QSOX1	AHSP	IRAK3	HSPA4	TRAJ5
ENPP3	NRROS	LRRC17	CD247	HSPA5	TRAJ6
TRAV27	NPC2	IGHV3OR16-9	WDR78	IFNA13	TRAJ7
SERPINB6	FARP2	PSME3	FAF2	KIR2DS3	TRAJ8
PHB	TMEM63A	TREM2	DNASE1L1	KLRC3	TRAJ9
NOS2	FOLR3	FGR	CD300A	NFYA	TRAJ10
BMI1	TRIM49C	TGFBR3	DEFB105A	NFYB	TRAJ11
CTNNB1	TRIM49	KMT2A	DMBT1	NFYC	TRAJ12
CDC42EP2	PTK6	ATP1B2	OPTN	RFX5	TRAJ13
SOS1	NOD2	CAV1	GFI1B	RFXAP	TRAJ14
KLC1	DNASE2	RAP2B	MPIG6B	SLC10A2	TRAJ15
PDE4D	ALOX15	RAP1B	SEC22B	SEM1	TRAJ16
TSPAN32	APOBEC3G	ABCE1	HVCN1	KLRC4	TRAJ17
BCL2L1	TIMP2	PLA2G10	JUNB	RFXANK	TRAJ18
BAX	ELMO1	MECOM	CLDN1	PROCR	TRAJ19
STK3	APLF	IFIT1B	FLNB	ADRM1	TRAJ20
ICAM2	TP53	EIF6	TRIM44	ECPAS	TRAJ21
NCAM1	NCSTN	IL20	PRKCA	TRPC4AP	TRAJ22
